# Supplementary material for: Effects of Piptoporus betulinus Ethanolic Extract on the Proliferation and Viability of Melanoma Cells and Models of Their Cell Membranes
Source: Int J Mol Sci. 2022 Nov 11;23(22):13907. doi: 10.3390/ijms232213907 (PMC9692381; doi:10.3390/ijms232213907)
Supplement: Supplementary file 1 [file ijms-23-13907-s001.zip]

Archive with 1 entries (1 files):
- ijms-1995665-supplementary.pdf
